# Supplementary material for: Short 2′-O-methyl/LNA oligomers as highly-selective inhibitors of miRNA production in vitro and in vivo
Source: Nucleic Acids Res. 2024 Apr 27;52(10):5804–24. doi: 10.1093/nar/gkae284 (PMC11162791; doi:10.1093/nar/gkae284)
Supplement: gkae284_Supplemental_Files [file gkae284_supplemental_files.zip]

Archive with 2 entries (2 files):
- Corradi_et_al_SI_Rev2.pdf
- Corradi_et_al_Table_S1_rev.xlsx
